# Supplementary material for: MaAzaR Influences Virulence of Metarhizium acridum against Locusta migratoria manilensis by Affecting Cuticle Penetration
Source: J Fungi (Basel). 2024 Aug 9;10(8):564. doi: 10.3390/jof10080564 (PMC11355643; doi:10.3390/jof10080564)
Supplement: Supplementary file 1 [file jof-10-00564-s001.zip]

Archive with 3 entries (3 files):
- table S1.xlsx
- table S2.xlsx
- Table S3.xlsx
