# Supplementary material for: MaAzaR Influences Virulence of Metarhizium acridum against Locusta migratoria manilensis by Affecting Cuticle Penetration
Source: J Fungi (Basel). 2024 Aug 9;10(8):564. doi: 10.3390/jof10080564 (PMC11355643; doi:10.3390/jof10080564)
Supplement: Supplementary file 1 [file jof-10-00564-s001.zip › table S1.xlsx]

## Sheet: Sheet1
	table S1. Primers used in this paper
	Primer Name	Primer Sequence (5' to 3')
	MaMad1-qF	ACATTGTTACCGTTACTATC
	MaMad1-qR	GAATGACAGTCGTAGGAA
	MaMad2-qF	GCACTATGTCCATCCTTG
	MaMad2-Qr	TGATGAGGGTCTTGATTTG
	MaPR1-qF	CGGCAAGTATATTGTCAAG
	MaPR1-qR	GTCCTTCTCAATGAAATCG
	MaCHIT1-qF	TGGCTTCAACTATGGATAT
	MaCHIT1-qR	GCAGTCTTGTGGTGATAT
	MaPR1C-qF	TCAGAGGTCAACACTTCCAATAACA
	MaPR1C-qR	CGGAGAGGACGGCATAACTAC
	MaPR1E-qF	TCATCCGTCATCAACCTGTCG
	MaPR1E-qR	GCTGGCATCCTCGTTCTCAT
	Gapdh-qF	AGATGGAGGAGTTGGTGTTG
	Gapdh-qR	GACTGCCCGCATTGAGAAG
	actin-qF	CGAAACCTTTAATACCCCAG
	actin-qR	CCATCACCAGAATCCAACAC
	spaetzle-qF	GATGGCAGGTGTTGAAGAC
	spaetzle-qR	GGGCGATGAATAGATGAAAC
	myd88-qF	GATGGCAGGTGTTGAAGAC
	myd88-qR	ACAGATGCTGAGGAGGAAG
	defensin-qF	GCGTCTGTCTCCTCTG
	defensin-qR	CCCTTGTAGCCCTTGTT
	ITS-qF	TGGCATCTTCTGAGTGGTG
	ITS-qR	CCCGTTGCGAGTGAGTTA
