# Supplementary material for: MaAzaR Influences Virulence of Metarhizium acridum against Locusta migratoria manilensis by Affecting Cuticle Penetration
Source: J Fungi (Basel). 2024 Aug 9;10(8):564. doi: 10.3390/jof10080564 (PMC11355643; doi:10.3390/jof10080564)
Supplement: Supplementary file 1 [file jof-10-00564-s001.zip › table S2.xlsx]

## Sheet: Sheet1
	table S2. The DEGs in appressoria formation of ΔMaAzaR compared to WT
	gene_name	log2(fc)	qvalue	regulation
	MAC_01233	15.9953	0.0328963	up
	MAC_07058	14.079	0.00277856	up
	MAC_03296	12.3555	0.000197301	up
	MAC_09726	7.66074	1.16915e-63	up
	MAC_03270	7.42468	6.36472e-23	up
	MAC_03297	7.40926	2.97057e-06	up
	MAC_03267	7.35831	4.09703e-26	up
	MAC_03268	7.28705	1.19302e-26	up
	MAC_03298	7.17955	1.62303e-23	up
	MAC_03238	6.90876	6.16404e-07	up
	MAC_07723	6.55334	7.9279e-07	up
	MAC_03269	6.54433	2.11837e-18	up
	MAC_03234	6.2934	1.42915e-10	up
	MAC_06129	6.22189	0.0160292	up
	MAC_07528	6.14879	6.16404e-07	up
	MAC_07531	5.9985	7.9556e-08	up
	MAC_06584	5.9358	3.1328e-07	up
	MAC_07301	5.45252	0.000279994	up
	MAC_08991	5.42141	9.61924e-06	up
	MAC_03236	5.24471	3.14459e-05	up
	MAC_07552	5.00218	0.000602131	up
	MAC_08011	4.98563	8.91076e-05	up
	MAC_07529	4.9103	2.80415e-06	up
	MAC_01234	4.88672	6.11608e-05	up
	MAC_07721	4.8296	0.000625494	up
	MAC_08010	4.77847	0.000285751	up
	MAC_03230	4.70625	0.000226205	up
	MAC_03237	4.62207	0.00312772	up
	MAC_05938	4.59071	0.00013414	up
	MAC_01231	4.53667	0.000101084	up
	MAC_03245	4.48225	0.00153822	up
	MAC_07720	4.4337	0.00441357	up
	MAC_00151	4.38738	7.95927e-06	up
	MAC_06366	4.17603	9.05295e-29	up
	MAC_08122	4.16053	0.00711038	up
	MAC_06955	3.99789	0.0178071	up
	MAC_03231	3.92829	0.00125393	up
	MAC_07530	3.88753	0.000943305	up
	MAC_03233	3.83208	0.00201349	up
	MAC_07722	3.76752	0.0311835	up
	MAC_09408	3.70734	0.00374651	up
	MAC_04752	3.70518	0.00306143	up
	MAC_09144	3.64474	0.00738258	up
	MAC_05390	3.52775	0.0121971	up
	MAC_03235	3.34598	0.00775853	up
	MAC_06641	3.32669	0.00620322	up
	MAC_04568	3.31836	0.0484304	up
	MAC_03240	3.29795	0.0228368	up
	MAC_07300	3.28605	0.00309465	up
	MAC_00677	3.03868	0.00346084	up
	MAC_03322	3.02778	0.0100793	up
	MAC_08012	3.02401	0.0340589	up
	MAC_02303	2.93684	0.00649789	up
	MAC_00264	2.9294	0.0378585	up
	MAC_00247	2.84812	0.0124152	up
	MAC_04840	2.77125	0.0462685	up
	MAC_00263	2.3721	0.0492347	up
	MAC_01110	2.24926	0.0480705	up
	MAC_03457	2.21467	2.69483e-09	up
	MAC_01894	2.17991	6.16404e-07	up
	MAC_04876	2.12432	0.000321605	up
	MAC_05466	2.10009	0.027013	up
	MAC_09333	2.07606	0.0461625	up
	MAC_09508	2.01622	0.0461625	up
	MAC_07958	1.80519	0.0311835	up
	MAC_09840	1.7912	2.25063e-08	up
	MAC_03473	1.78005	0.00615359	up
	MAC_09727	1.7726	0.00174337	up
	MAC_08245	1.75547	0.00262133	up
	MAC_06589	1.74369	0.000943305	up
	MAC_09725	1.68154	0.00162527	up
	MAC_08357	1.67477	0.0013923	up
	MAC_05896	1.64388	0.0243193	up
	MAC_07337	1.62971	0.0224154	up
	MAC_06931	1.61984	0.00636999	up
	MAC_03271	1.59649	0.0407392	up
	MAC_03277	1.54194	0.0224154	up
	MAC_01714	1.42196	0.00574598	up
	MAC_00415	1.41927	0.0348372	up
	MAC_05491	1.41	1.52857e-06	up
	MAC_03456	1.393	0.000602131	up
	MAC_07499	1.36851	0.000956323	up
	MAC_05492	1.35431	1.52857e-06	up
	MAC_03474	1.29429	0.00775853	up
	MAC_02991	1.11477	0.00615359	up
	MAC_07421	1.1046	0.00177837	up
	MAC_07626	1.03553	0.000561233	up
	MAC_03660	-1.01917	0.00165082	down
	MAC_07467	-1.09704	0.00955407	down
	MAC_02704	-1.11286	0.000956323	down
	MAC_02721	-1.26744	0.00069639	down
	MAC_00210	-1.34197	0.00780251	down
	MAC_07354	-1.34468	0.00579836	down
	MAC_06214	-1.75859	0.040989	down
	MAC_05090	-1.92573	0.0207951	down
	MAC_02187	-1.99037	0.0105409	down
	MAC_03287	-2.01502	0.0153564	down
	MAC_09440	-2.06505	0.0105409	down
	MAC_09362	-2.08888	0.0144459	down
	MAC_03294	-2.30603	0.00775853	down
	MAC_03318	-2.30959	0.00114872	down
	MAC_02224	-2.31327	0.00125393	down
	MAC_01570	-2.43318	0.000321605	down
	MAC_04279	-2.4487	0.0028702	down
	MAC_05184	-2.50303	0.000836204	down
	MAC_03290	-2.57857	0.0172578	down
	MAC_02787	-2.72976	0.0019253	down
	MAC_02290	-2.74705	0.00775853	down
	MAC_05089	-2.87263	0.00372349	down
	MAC_06365	-2.97503	3.79821e-18	down
	MAC_06254	-3.04425	0.000438964	down
	MAC_04459	-3.06598	0.000263891	down
	MAC_09774	-3.5577	2.23849e-06	down
	MAC_06614	-3.56315	0.0144459	down
	MAC_08016	-3.67821	0.0316041	down
	MAC_02326	-3.78549	0.00430285	down
	MAC_08614	-3.93023	0.000156424	down
	MAC_05902	-4.10908	0.00620322	down
	MAC_09548	-4.17771	0.00152084	down
	MAC_08850	-4.21266	3.16715e-06	down
	MAC_08849	-4.25716	2.97057e-06	down
	MAC_03291	-4.90952	6.16404e-07	down
	MAC_05695	-4.97149	0.00150253	down
	MAC_06847	-10.7956	0.0484304	down
