# Supplementary material for: MaAzaR Influences Virulence of Metarhizium acridum against Locusta migratoria manilensis by Affecting Cuticle Penetration
Source: J Fungi (Basel). 2024 Aug 9;10(8):564. doi: 10.3390/jof10080564 (PMC11355643; doi:10.3390/jof10080564)
Supplement: Supplementary file 1 [file jof-10-00564-s001.zip › Table S3.xlsx]

## Sheet: Sheet1
		table S3. DEGs which identified homolog genes in the Pathogen–Host Interactions (PHI) Database
		Gene number	GeneBank Description	PHI accession number	Regulation	PHI annotation
		MAC_01233	glucokinase	PHI:6701	Up	Reduced virulence
		MAC_03267	putative negative acting factor	PHI:1974	Up	Unaffected pathogenicity
		MAC_03234	3-oxoacyl-(acyl-carrier-protein) reductase	PHI:5271	Up	lethal
		MAC_07528	catalase	PHI:106	Up	Reduced virulence
		MAC_07552	S-(hydroxymethyl)glutathione dehydrogenase	PHI:2255	Up	Unaffected pathogenicity
		MAC_07721	short chain dehydrogenase/reductase family protein	PHI:7707	Up	Reduced virulence
		MAC_03230	D-xylulose 5-phosphate/D-fructose 6-phosphate phosphoketolase	PHI:4716	Up	Unaffected pathogenicity
		MAC_03237	mannose-6-phosphate isomerase	PHI：220	Up	Reduced virulence
		MAC_05938	putative NAD(P)H-dependent oxidoreductase	PHI:11551	Up	Unaffected pathogenicity
		MAC_07720	mannose-6-phosphate isomerase	PHI:220	Up	Reduced virulence
		MAC_06366	cinnamoyl-CoA reductase, putative	PHI:1047	Up	Reduced virulence
		MAC_03231	NADP-dependent alcohol dehydrogenase C	PHI:6517	Up	Reduced virulence
		MAC_07722	putative nitrate assimilation regulatory protein nirA	PHI:5591	Up	Unaffected pathogenicity
		MAC_09408	NADP-dependent alcohol dehydrogenase C	PHI:6517	Up	Reduced virulence
		MAC_09144	hypothetical protein	PHI:1883	Up	Unaffected pathogenicity
		MAC_05390	oxidoreductase	PHI:2269	Up	Unaffected pathogenicity
		MAC_06641	allergen	PHI:6540	Up	Reduced virulence
		MAC_08012	MFS multidrug transporter, putative	PHI:11594	Up	Reduced virulence
		MAC_01110	cytochrome P450, putative	PHI:4609	Up	Reduced virulence
		MAC_03457	cellulose signaling associated protein ENVOY	PHI:7593	Up	Reduced virulence
		MAC_04876	hypothetical protein	PHI:1455	Up	Unaffected pathogenicity
		MAC_09333	mitochondrial carrier protein, putative	PHI:4672	Up	Unaffected pathogenicity
		MAC_08245	MFS multidrug transporter	PHI:11594	Up	Reduced virulence
		MAC_01714	hypothetical protein	PHI:11676	Up	Reduced virulence
		MAC_00415	hypothetical protein	PHI:1328	Up	Reduced virulence
		MAC_05491	photolyase	PHI:8671	Up	Unaffected pathogenicity
		MAC_03456	hypothetical protein	PHI:1679	Up	Unaffected pathogenicity
		MAC_02991	hypothetical protein	PHI：1836	Up	Unaffected pathogenicity
		MAC_03660	N-ethylmaleimide reductase	PHI:7917	Down	Reduced virulence
		MAC_07467	amino acid permease, putative	PHI:11402	Down	Reduced virulence
		MAC_00210	flavin containing polyamine oxidase, putative	PHI:10530	Down	Increased virulence (hypervirulence)
		MAC_07354	sulfate permease II	PHI:6554	Down	Unaffected pathogenicity
		MAC_06214	integral membrane protein	PHI:10831	Down	Reduced virulence
		MAC_09440	O-acetylhomoserin (thiol)-lyase	PHI:9541	Down	Unaffected pathogenicity
		MAC_09362	phosphate-repressible phosphate permease	PHI:3528	Down	Reduced virulence
		MAC_01570	oxalate decarboxylase oxdC, putative	PHI:4508	Down	Unaffected pathogenicity
		MAC_04279	putative methionine permease	PHI:6628	Down	Unaffected pathogenicity
		MAC_05184	C2H2 type zinc finger domain protein	PHI:439	Down	Reduced virulence
		MAC_02787	phthalate transporter	PHI:1555	Down	Unaffected pathogenicity
		MAC_06254	alpha-ketoglutarate-dependent taurine dioxygenase	PHI:9732	Down	Reduced virulence
		MAC_04459	trypsin-like protease	PHI:653	Down	Effector (plant avirulence determinant)
		MAC_09774	thermophilic desulfurizing enzyme family protein	PHI:2403	Down	Increased virulence (hypervirulence)
		MAC_06614	urea active transporter, putative	PHI:2558	Down	Reduced virulence
		MAC_02326	MFS transporter	PHI:11473	Down	Reduced virulence
		MAC_08614	hypothetical protein	PHI:9732	Down	Reduced virulence
		MAC_05902	carboxyphosphonoenolpyruvate phosphonomutase, putative	PHI:3329	Down	Reduced virulence
		MAC_08849	hypothetical protein	PHI:2289	Down	Reduced virulence
		MAC_05695	extracellular phospholipase C	PHI:6127	Down	Unaffected pathogenicity
		MAC_06847	serine protease 2	PHI:9903	Down	Reduced virulence
